# Supplementary material for: Depletion of abundant plasma proteins for extracellular vesicle proteome characterization: benefits and pitfalls
Source: Anal Bioanal Chem. 2023 Apr 18;415(16):3177–87. doi: 10.1007/s00216-023-04684-w (PMC10287573; doi:10.1007/s00216-023-04684-w)
Supplement: Supplementary file 2 — Supplementary file2 (XLSX 61.1 KB) [file 216_2023_4684_MOESM2_ESM.xlsx]

## Sheet: Article Information
Depletion of abundant plasma proteins for extracellular vesicle proteome characterization: benefits and pitfalls
Sandrine Reymond1*, Lyssia Gruaz1 and Jean-Charles Sanchez1*
1 Department of Medicine, Faculty of Medicine, University of Geneva, Geneva, Switzerland
*corresponding author e-mail: sandrine.reymond@unige.ch
Table S1	List of 621 proteins identified in at least one replicate of EV samples
Table S2	Top 10 enriched GO terms for biological processes after GO analysis with MetaCore software on proteins clusters obtained by hierarchical clustering analysis

## Sheet: Table S1
Table S1	List of 621 proteins identified in at least one replicate of EV samples
Gene Names	Protein Descriptions	Protein Names	UniProt IDs	N_EV1	N_EV2	N_EV3	D_EV1	D_EV2	D_EV3
A1BG	Alpha-1B-glycoprotein	A1BG_HUMAN	P04217	x	x	x	x	x	x
A2M	Alpha-2-macroglobulin	A2MG_HUMAN	P01023	x	x	x	x	x	x
A2ML1	Alpha-2-macroglobulin-like protein 1	A2ML1_HUMAN	A8K2U0				x		x
ABI3BP	Target of Nesh-SH3	TARSH_HUMAN	Q7Z7G0	x	x	x	x	x	x
ACLY	ATP-citrate synthase	ACLY_HUMAN	P53396	x	x	x
ACTA2;ACTG2;ACTC1;ACTA1	Actin, aortic smooth muscle;Actin, gamma-enteric smooth muscle;Actin, alpha cardiac muscle 1;Actin, alpha skeletal muscle	ACTA_HUMAN;ACTH_HUMAN;ACTC_HUMAN;ACTS_HUMAN	P62736;P63267;P68032;P68133	x	x
ACTB;ACTG1	Actin, cytoplasmic 1;Actin, cytoplasmic 2	ACTB_HUMAN;ACTG_HUMAN	P60709;P63261	x	x	x	x	x	x
ACTN1	Alpha-actinin-1	ACTN1_HUMAN	P12814	x	x	x
ACTN4	Alpha-actinin-4	ACTN4_HUMAN	O43707	x	x	x	x		x
ACTR3	Actin-related protein 3	ARP3_HUMAN	P61158	x	x	x
ADAM10	Disintegrin and metalloproteinase domain-containing protein 10	ADA10_HUMAN	O14672	x	x	x	x	x	x
ADAMTS13	A disintegrin and metalloproteinase with thrombospondin motifs 13	ATS13_HUMAN	Q76LX8	x	x	x	x	x	x
ADD1	Alpha-adducin	ADDA_HUMAN	P35611	x	x	x
ADD2	Beta-adducin	ADDB_HUMAN	P35612	x	x	x
ADGRG6	Adhesion G-protein coupled receptor G6	AGRG6_HUMAN	Q86SQ4						x
AFM	Afamin	AFAM_HUMAN	P43652	x	x	x	x	x	x
AGT	Angiotensinogen	ANGT_HUMAN	P01019	x	x	x	x	x	x
AHNAK	Neuroblast differentiation-associated protein AHNAK	AHNK_HUMAN	Q09666				x	x	x
AHSG	Alpha-2-HS-glycoprotein	FETUA_HUMAN	P02765	x	x	x	x	x	x
ALAD	Delta-aminolevulinic acid dehydratase	HEM2_HUMAN	P13716	x	x	x
ALB	Serum albumin	ALBU_HUMAN	P02768	x	x	x	x	x	x
ALDOA	Fructose-bisphosphate aldolase A	ALDOA_HUMAN	P04075	x	x	x	x	x	x
ALOX12B	Arachidonate 12-lipoxygenase, 12R-type	LX12B_HUMAN	O75342	x		x	x		x
ALOXE3	Hydroperoxide isomerase ALOXE3	LOXE3_HUMAN	Q9BYJ1	x	x	x	x	x	x
AMBP	Protein AMBP	AMBP_HUMAN	P02760	x	x	x	x	x	x
ANGPTL6	Angiopoietin-related protein 6	ANGL6_HUMAN	Q8NI99				x	x	x
ANK1	Ankyrin-1	ANK1_HUMAN	P16157	x	x	x	x	x	x
ANPEP	Aminopeptidase N	AMPN_HUMAN	P15144				x	x	x
ANTXR2	Anthrax toxin receptor 2	ANTR2_HUMAN	P58335				x	x	x
ANXA1	Annexin A1	ANXA1_HUMAN	P04083	x	x	x	x	x	x
ANXA2	Annexin A2	ANXA2_HUMAN	P07355	x	x	x	x	x	x
ANXA3	Annexin A3	ANXA3_HUMAN	P12429				x	x	x
ANXA5	Annexin A5	ANXA5_HUMAN	P08758	x	x	x	x	x	x
ANXA7	Annexin A7	ANXA7_HUMAN	P20073				x	x	x
APCS	Serum amyloid P-component	SAMP_HUMAN	P02743				x	x	x
APEH	Acylamino-acid-releasing enzyme	ACPH_HUMAN	P13798	x	x	x
APMAP	Adipocyte plasma membrane-associated protein	APMAP_HUMAN	Q9HDC9				x	x	x
APOA1	Apolipoprotein A-I	APOA1_HUMAN	P02647	x	x	x	x	x	x
APOA2	Apolipoprotein A-II	APOA2_HUMAN	P02652	x	x	x	x	x	x
APOA4	Apolipoprotein A-IV	APOA4_HUMAN	P06727	x	x	x	x	x	x
APOB	Apolipoprotein B-100	APOB_HUMAN	P04114	x	x	x	x	x	x
APOC1	Apolipoprotein C-I	APOC1_HUMAN	P02654				x	x	x
APOC3	Apolipoprotein C-III	APOC3_HUMAN	P02656	x	x	x	x	x	x
APOC4	Apolipoprotein C-IV	APOC4_HUMAN	P55056	x	x	x	x	x	x
APOC4-APOC2;APOC2	Apolipoprotein C-II isoform 1;Apolipoprotein C-II	A0A024R0T9_HUMAN;APOC2_HUMAN	A0A024R0T9;P02655	x	x	x	x	x	x
APOD	Apolipoprotein D	APOD_HUMAN	P05090	x	x	x	x	x	x
APOE	Apolipoprotein E	APOE_HUMAN	P02649	x	x	x	x	x	x
APOF	Apolipoprotein F	APOF_HUMAN	Q13790				x	x	x
APOH	Beta-2-glycoprotein 1	APOH_HUMAN	P02749	x	x	x	x	x	x
APOL1	Apolipoprotein L1	APOL1_HUMAN	O14791	x	x	x	x	x	x
APOM	Apolipoprotein M	APOM_HUMAN	O95445	x	x	x	x	x	x
ARG1	Arginase-1	ARGI1_HUMAN	P05089	x	x	x	x	x	x
ARPC1B	Actin-related protein 2/3 complex subunit 1B	ARC1B_HUMAN	O15143	x	x	x
ASAH1	Acid ceramidase	ASAH1_HUMAN	Q13510	x			x		x
ATP1A1	Sodium/potassium-transporting ATPase subunit alpha-1	AT1A1_HUMAN	P05023	x	x	x
ATP5F1A	ATP synthase subunit alpha, mitochondrial	ATPA_HUMAN	P25705	x	x	x	x	x	x
ATP5F1B	ATP synthase subunit beta, mitochondrial	ATPB_HUMAN	P06576	x	x	x	x	x	x
ATRN	Attractin	ATRN_HUMAN	O75882				x	x	x
AZGP1	Zinc-alpha-2-glycoprotein	ZA2G_HUMAN	P25311	x	x	x	x	x	x
AZU1	Azurocidin	CAP7_HUMAN	P20160						x
B2M	Beta-2-microglobulin	B2MG_HUMAN	P61769	x	x	x	x	x	x
BASP1	Brain acid soluble protein 1	BASP1_HUMAN	P80723	x	x	x	x	x	x
BCAM	Basal cell adhesion molecule	BCAM_HUMAN	P50895	x	x	x
BLMH	Bleomycin hydrolase	BLMH_HUMAN	Q13867				x		x
BPI	Bactericidal permeability-increasing protein	BPI_HUMAN	P17213						x
BPIFB1	BPI fold-containing family B member 1	BPIB1_HUMAN	Q8TDL5				x	x	x
BSG	Basigin	BASI_HUMAN	P35613	x	x	x
BST1	ADP-ribosyl cyclase/cyclic ADP-ribose hydrolase 2	BST1_HUMAN	Q10588				x	x	x
C16orf54	Transmembrane protein C16orf54	CP054_HUMAN	Q6UWD8				x	x	x
C1QA	Complement C1q subcomponent subunit A	C1QA_HUMAN	P02745	x	x	x	x	x	x
C1QB	Complement C1q subcomponent subunit B	C1QB_HUMAN	P02746	x	x	x	x	x	x
C1QC	Complement C1q subcomponent subunit C	C1QC_HUMAN	P02747	x	x	x	x	x	x
C1R	Complement C1r subcomponent	C1R_HUMAN	P00736	x	x	x	x	x	x
C1RL	Complement C1r subcomponent-like protein	C1RL_HUMAN	Q9NZP8				x	x	x
C1S	Complement C1s subcomponent	C1S_HUMAN	P09871	x	x	x	x	x	x
C2	Complement C2	CO2_HUMAN	P06681				x	x	x
C3	Complement C3	CO3_HUMAN	P01024	x	x	x	x	x	x
C4A	Complement C4-A	CO4A_HUMAN	P0C0L4				x	x	x
C4A;C4B_2	Complement C4-A;Complement C4-B	CO4A_HUMAN;CO4B_HUMAN	P0C0L4;P0C0L5	x	x	x
C4B_2	Complement C4-B	CO4B_HUMAN	P0C0L5				x	x	x
C4BPA	C4b-binding protein alpha chain	C4BPA_HUMAN	P04003	x	x	x	x	x	x
C4BPB	C4b-binding protein beta chain	C4BPB_HUMAN	P20851	x	x	x	x	x	x
C5	Complement C5	CO5_HUMAN	P01031				x	x	x
C6	Complement component C6	CO6_HUMAN	P13671				x	x	x
C7	Complement component C7	CO7_HUMAN	P10643				x	x	x
C8A	Complement component C8 alpha chain	CO8A_HUMAN	P07357				x	x	x
C8B	Complement component C8 beta chain	CO8B_HUMAN	P07358				x	x	x
C8G	Complement component C8 gamma chain	CO8G_HUMAN	P07360				x	x	x
C9	Complement component C9	CO9_HUMAN	P02748	x	x	x	x	x	x
CALD1	Caldesmon	CALD1_HUMAN	Q05682	x	x
CALM1;CALM2;CALM3	Calmodulin-1;Calmodulin-2;Calmodulin-3	CALM1_HUMAN;CALM2_HUMAN;CALM3_HUMAN	P0DP23;P0DP24;P0DP25	x	x	x	x	x	x
CALML3	Calmodulin-like protein 3	CALL3_HUMAN	P27482				x	x	x
CALML5	Calmodulin-like protein 5	CALL5_HUMAN	Q9NZT1	x	x	x	x	x	x
CAMP	Cathelicidin antimicrobial peptide	CAMP_HUMAN	P49913	x	x	x	x	x	x
CANX	Calnexin	CALX_HUMAN	P27824	x	x		x	x	x
CAP1	Adenylyl cyclase-associated protein 1	CAP1_HUMAN	Q01518	x	x	x	x	x	x
CAPN1	Calpain-1 catalytic subunit	CAN1_HUMAN	P07384	x	x	x	x	x	x
CAPZA1	F-actin-capping protein subunit alpha-1	CAZA1_HUMAN	P52907	x	x	x	x	x	x
CASP14	Caspase-14	CASPE_HUMAN	P31944	x	x	x	x	x	x
CAT	Catalase	CATA_HUMAN	P04040	x	x	x	x	x	x
CAVIN2	Caveolae-associated protein 2	CAVN2_HUMAN	O95810	x	x	x
CCT2	T-complex protein 1 subunit beta	TCPB_HUMAN	P78371	x
CCT4	T-complex protein 1 subunit delta	TCPD_HUMAN	P50991	x	x
CCT7	T-complex protein 1 subunit eta	TCPH_HUMAN	Q99832	x
CD14	Monocyte differentiation antigen CD14	CD14_HUMAN	P08571				x	x	x
CD36	Platelet glycoprotein 4	CD36_HUMAN	P16671	x	x	x	x	x	x
CD37	Leukocyte antigen CD37	CD37_HUMAN	P11049	x	x	x
CD44	CD44 antigen	CD44_HUMAN	P16070	x	x	x
CD47	Leukocyte surface antigen CD47	CD47_HUMAN	Q08722	x	x	x	x	x	x
CD59	CD59 glycoprotein	CD59_HUMAN	P13987	x	x	x	x	x	x
CD5L	CD5 antigen-like	CD5L_HUMAN	O43866	x	x	x	x	x	x
CDH1	Cadherin-1	CADH1_HUMAN	P12830				x	x	x
CDH13	Cadherin-13	CAD13_HUMAN	P55290				x	x	x
CDH5	Cadherin-5	CADH5_HUMAN	P33151				x	x	x
CDSN	Corneodesmosin	CDSN_HUMAN	Q15517	x	x	x	x	x	x
CEACAM8	Carcinoembryonic antigen-related cell adhesion molecule 8	CEAM8_HUMAN	P31997				x	x	x
CFB	Complement factor B	CFAB_HUMAN	P00751	x	x	x	x	x	x
CFH	Complement factor H	CFAH_HUMAN	P08603	x	x	x	x	x	x
CFHR1	Complement factor H-related protein 1	FHR1_HUMAN	Q03591				x	x	x
CFHR2	Complement factor H-related protein 2	FHR2_HUMAN	P36980				x	x	x
CFHR4	Complement factor H-related protein 4	FHR4_HUMAN	Q92496				x	x	x
CFHR5	Complement factor H-related protein 5	FHR5_HUMAN	Q9BXR6				x	x	x
CFI	Complement factor I	CFAI_HUMAN	P05156				x	x	x
CFL1	Cofilin-1	COF1_HUMAN	P23528	x	x	x	x	x	x
CFP	Properdin	PROP_HUMAN	P27918				x	x	x
CLEC3B	Tetranectin	TETN_HUMAN	P05452				x	x	x
CLIC1	Chloride intracellular channel protein 1	CLIC1_HUMAN	O00299	x	x	x
CLU	Clusterin	CLUS_HUMAN	P10909	x	x	x	x	x	x
CNDP1	Beta-Ala-His dipeptidase	CNDP1_HUMAN	Q96KN2				x	x	x
COL1A1	Collagen alpha-1(I) chain	CO1A1_HUMAN	P02452	x	x	x
COL1A2	Collagen alpha-2(I) chain	CO1A2_HUMAN	P08123	x	x	x
COL6A1	Collagen alpha-1(VI) chain	CO6A1_HUMAN	P12109	x	x	x	x	x	x
COL6A2	Collagen alpha-2(VI) chain	CO6A2_HUMAN	P12110	x	x	x	x	x	x
COL6A3	Collagen alpha-3(VI) chain	CO6A3_HUMAN	P12111	x	x	x	x	x	x
COLEC10	Collectin-10	COL10_HUMAN	Q9Y6Z7				x	x	x
COLEC11	Collectin-11	COL11_HUMAN	Q9BWP8				x	x	x
COMP	Cartilage oligomeric matrix protein	COMP_HUMAN	P49747				x	x	x
CORO1A	Coronin-1A	COR1A_HUMAN	P31146	x	x	x	x	x	x
CORO1C	Coronin-1C	COR1C_HUMAN	Q9ULV4	x	x	x
CP	Ceruloplasmin	CERU_HUMAN	P00450	x	x	x	x	x	x
CPA4	Carboxypeptidase A4	CBPA4_HUMAN	Q9UI42	x	x	x	x	x	x
CPB2	Carboxypeptidase B2	CBPB2_HUMAN	Q96IY4				x	x	x
CPN1	Carboxypeptidase N catalytic chain	CBPN_HUMAN	P15169				x	x	x
CPN2	Carboxypeptidase N subunit 2	CPN2_HUMAN	P22792				x	x	x
CPS1	Carbamoyl-phosphate synthase [ammonia], mitochondrial	CPSM_HUMAN	P31327	x	x
CRCT1	Cysteine-rich C-terminal protein 1	CRCT1_HUMAN	Q9UGL9				x
CRNN	Cornulin	CRNN_HUMAN	Q9UBG3				x
CRTAC1	Cartilage acidic protein 1	CRAC1_HUMAN	Q9NQ79				x	x	x
CST4	Cystatin-S	CYTS_HUMAN	P01036	x	x	x	x	x	x
CST6	Cystatin-M	CYTM_HUMAN	Q15828	x	x	x	x	x	x
CSTA	Cystatin-A	CYTA_HUMAN	P01040	x	x	x	x	x	x
CTSB	Cathepsin B	CATB_HUMAN	P07858	x	x	x	x	x	x
CTSC	Dipeptidyl peptidase 1	CATC_HUMAN	P53634				x	x	x
CTSD	Cathepsin D	CATD_HUMAN	P07339	x	x	x	x	x	x
CTSG	Cathepsin G	CATG_HUMAN	P08311				x	x	x
CTSH	Pro-cathepsin H	CATH_HUMAN	P09668				x	x	x
DCD	Dermcidin	DCD_HUMAN	P81605	x	x	x	x	x	x
DEFA1;DEFA3	Neutrophil defensin 1;Neutrophil defensin 3	DEF1_HUMAN;DEF3_HUMAN	P59665;P59666	x	x	x	x	x	x
DMBT1	Deleted in malignant brain tumors 1 protein	DMBT1_HUMAN	Q9UGM3				x	x	x
DMKN	Dermokine	DMKN_HUMAN	Q6E0U4				x	x	x
DMTN	Dematin	DEMA_HUMAN	Q08495	x	x	x
DNASE1L2	Deoxyribonuclease-1-like 2	DNSL2_HUMAN	Q92874				x
DSC1	Desmocollin-1	DSC1_HUMAN	Q08554	x	x	x	x	x	x
DSC3	Desmocollin-3	DSC3_HUMAN	Q14574				x	x	x
DSG1	Desmoglein-1	DSG1_HUMAN	Q02413	x	x	x	x	x	x
DSG2	Desmoglein-2	DSG2_HUMAN	Q14126				x	x	x
DSP	Desmoplakin	DESP_HUMAN	P15924	x	x	x	x	x	x
ECM1	Extracellular matrix protein 1	ECM1_HUMAN	Q16610	x		x	x	x	x
EEF1A1;EEF1A1P5	Elongation factor 1-alpha 1;Putative elongation factor 1-alpha-like 3	EF1A1_HUMAN;EF1A3_HUMAN	P68104;Q5VTE0	x	x	x	x	x	x
EEF2	Elongation factor 2	EF2_HUMAN	P13639	x	x	x	x	x	x
EFEMP1	EGF-containing fibulin-like extracellular matrix protein 1	FBLN3_HUMAN	Q12805				x	x	x
EIF4A1	Eukaryotic initiation factor 4A-I	IF4A1_HUMAN	P60842	x	x	x
EIF6	Eukaryotic translation initiation factor 6	IF6_HUMAN	P56537				x	x	x
ELANE	Neutrophil elastase	ELNE_HUMAN	P08246				x		x
EMILIN1	EMILIN-1	EMIL1_HUMAN	Q9Y6C2	x	x	x
ENO1	Alpha-enolase	ENOA_HUMAN	P06733	x	x	x	x	x	x
ENSG00000262748	IF rod domain-containing protein	A0A140TA62_HUMAN	A0A140TA62	x	x	x	x	x	x
ENSG00000282150;IGHV3-30;IGHV3-30-5	Ig-like domain-containing protein;Immunoglobulin heavy variable 3-30;Immunoglobulin heavy variable 3-30-5	A0A0J9YY99_HUMAN;HV330_HUMAN;HV335_HUMAN	A0A0J9YY99;P01768;P0DP03	x	x	x	x	x	x
EPB41	Protein 4.1	41_HUMAN	P11171	x	x	x	x	x	x
EPB42	Erythrocyte membrane protein band 4.2	EPB42_HUMAN	P16452	x	x	x	x	x	x
EPPK1	Epiplakin	EPIPL_HUMAN	P58107				x		x
EZR	Ezrin	EZRI_HUMAN	P15311	x	x	x	x	x	x
F10	Coagulation factor X	FA10_HUMAN	P00742				x	x	x
F11	Coagulation factor XI	FA11_HUMAN	P03951	x	x	x	x	x	x
F11R	Junctional adhesion molecule A	JAM1_HUMAN	Q9Y624	x	x	x
F12	Coagulation factor XII	FA12_HUMAN	P00748				x	x	x
F13A1	Coagulation factor XIII A chain	F13A_HUMAN	P00488	x	x	x	x	x	x
F13B	Coagulation factor XIII B chain	F13B_HUMAN	P05160				x	x	x
F2	Prothrombin	THRB_HUMAN	P00734	x	x	x	x	x	x
F5	Coagulation factor V	FA5_HUMAN	P12259	x	x	x	x	x	x
F9	Coagulation factor IX	FA9_HUMAN	P00740				x	x	x
FABP5	Fatty acid-binding protein 5	FABP5_HUMAN	Q01469	x	x	x	x	x	x
FBLN1	Fibulin-1	FBLN1_HUMAN	P23142				x	x	x
FBLN5	Fibulin-5	FBLN5_HUMAN	Q9UBX5				x	x	x
FCGBP	IgGFc-binding protein	FCGBP_HUMAN	Q9Y6R7	x	x	x	x	x	x
FCN2	Ficolin-2	FCN2_HUMAN	Q15485				x	x	x
FCN3	Ficolin-3	FCN3_HUMAN	O75636	x	x	x	x	x	x
FERMT3	Fermitin family homolog 3	URP2_HUMAN	Q86UX7	x	x	x	x	x	x
FETUB	Fetuin-B	FETUB_HUMAN	Q9UGM5				x	x	x
FGA	Fibrinogen alpha chain	FIBA_HUMAN	P02671	x	x	x	x	x	x
FGB	Fibrinogen beta chain	FIBB_HUMAN	P02675	x	x	x	x	x	x
FGG	Fibrinogen gamma chain	FIBG_HUMAN	P02679	x	x	x	x	x	x
FLG	Filaggrin	FILA_HUMAN	P20930	x	x	x	x	x	x
FLG2	Filaggrin-2	FILA2_HUMAN	Q5D862	x	x	x	x	x	x
FLNA	Filamin-A	FLNA_HUMAN	P21333	x	x	x	x	x	x
FLNB	Filamin-B	FLNB_HUMAN	O75369	x	x	x	x	x	x
FLOT1	Flotillin-1	FLOT1_HUMAN	O75955	x	x	x
FLOT2	Flotillin-2	FLOT2_HUMAN	Q14254	x	x	x
FN1	Fibronectin	FINC_HUMAN	P02751	x	x	x	x	x	x
FSCN1	Fascin	FSCN1_HUMAN	Q16658	x			x
GAA	Lysosomal alpha-glucosidase	LYAG_HUMAN	P10253				x	x	x
GAPDH	Glyceraldehyde-3-phosphate dehydrogenase	G3P_HUMAN	P04406	x	x	x	x	x	x
GC	Vitamin D-binding protein	VTDB_HUMAN	P02774	x	x	x	x	x	x
GCA	Grancalcin	GRAN_HUMAN	P28676				x	x	x
GDI2	Rab GDP dissociation inhibitor beta	GDIB_HUMAN	P50395	x	x	x	x		x
GGCT	Gamma-glutamylcyclotransferase	GGCT_HUMAN	O75223	x	x	x	x	x	x
GGH	Gamma-glutamyl hydrolase	GGH_HUMAN	Q92820				x	x	x
GGT3P;GGT1;GGT2	Putative glutathione hydrolase 3 proenzyme;Glutathione hydrolase 1 proenzyme;Inactive glutathione hydrolase 2	GGT3_HUMAN;GGT1_HUMAN;GGT2_HUMAN	A6NGU5;P19440;P36268				x	x	x
GLIPR2	Golgi-associated plant pathogenesis-related protein 1	GAPR1_HUMAN	Q9H4G4	x	x	x	x	x	x
GLRX	Glutaredoxin-1	GLRX1_HUMAN	P35754				x	x
GM2A	Ganglioside GM2 activator	SAP3_HUMAN	P17900	x	x	x	x	x	x
GNAI2	Guanine nucleotide-binding protein G(i) subunit alpha-2	GNAI2_HUMAN	P04899				x	x	x
GNAI3	Guanine nucleotide-binding protein G(i) subunit alpha	GNAI3_HUMAN	P08754	x	x	x
GNB1	Guanine nucleotide-binding protein G(I)/G(S)/G(T) subunit beta-1	GBB1_HUMAN	P62873	x	x	x	x	x	x
GNB2	Guanine nucleotide-binding protein G(I)/G(S)/G(T) subunit beta-2	GBB2_HUMAN	P62879	x	x	x	x	x	x
GP1BB	Platelet glycoprotein Ib beta chain	GP1BB_HUMAN	P13224	x	x	x
GP5	Platelet glycoprotein V	GPV_HUMAN	P40197				x	x	x
GP9	Platelet glycoprotein IX	GPIX_HUMAN	P14770	x	x	x
GPI	Glucose-6-phosphate isomerase	G6PI_HUMAN	P06744	x	x
GPLD1	Phosphatidylinositol-glycan-specific phospholipase D	PHLD_HUMAN	P80108				x	x	x
GPX3	Glutathione peroxidase 3	GPX3_HUMAN	P22352				x	x	x
GRN	Progranulin	GRN_HUMAN	P28799				x	x	x
GSDMA	Gasdermin-A	GSDMA_HUMAN	Q96QA5	x	x	x	x	x	x
GSN	Gelsolin	GELS_HUMAN	P06396	x	x	x	x	x	x
GSS	Glutathione synthetase	GSHB_HUMAN	P48637				x		x
GSTP1	Glutathione S-transferase P	GSTP1_HUMAN	P09211				x		x
H2AFY	Core histone macro-H2A.1	H2AY_HUMAN	O75367				x	x	x
H2AFZ;H2AFV	Histone H2A.Z;Histone H2A.V	H2AZ_HUMAN;H2AV_HUMAN	P0C0S5;Q71UI9						x
HABP2	Hyaluronan-binding protein 2	HABP2_HUMAN	Q14520				x	x	x
HAL	Histidine ammonia-lyase	HUTH_HUMAN	P42357	x		x	x	x	x
HBA2	Hemoglobin subunit alpha	HBA_HUMAN	P69905	x	x	x	x	x	x
HBB	Hemoglobin subunit beta	HBB_HUMAN	P68871	x	x	x	x	x	x
HBG1;HBG2	Hemoglobin subunit gamma-1;Hemoglobin subunit gamma-2	HBG1_HUMAN;HBG2_HUMAN	P69891;P69892	x	x	x
HEG1	Protein HEG homolog 1	HEG1_HUMAN	Q9ULI3	x	x	x	x	x	x
HGFAC	Hepatocyte growth factor activator	HGFA_HUMAN	Q04756				x	x	x
HIST1H1B	Histone H1.5	H15_HUMAN	P16401						x
HIST1H1E;HIST1H1D;HIST1H1C	Histone H1.4;Histone H1.3;Histone H1.2	H14_HUMAN;H13_HUMAN;H12_HUMAN	P10412;P16402;P16403				x		x
HIST1H2AB;HIST1H2AI;HIST1H2AD;HIST2H2AC;HIST2H2AA3;HIST3H2A;HIST1H2AC;HIST1H2AH;HIST1H2AJ;H2AFJ	Histone H2A type 1-B/E;Histone H2A type 1;Histone H2A type 1-D;Histone H2A type 2-C;Histone H2A type 2-A;Histone H2A type 3;Histone H2A type 1-C;Histone H2A type 1-H;Histone H2A type 1-J;Histone H2A.J	H2A1B_HUMAN;H2A1_HUMAN;H2A1D_HUMAN;H2A2C_HUMAN;H2A2A_HUMAN;H2A3_HUMAN;H2A1C_HUMAN;H2A1H_HUMAN;H2A1J_HUMAN;H2AJ_HUMAN	P04908;P0C0S8;P20671;Q16777;Q6FI13;Q7L7L0;Q93077;Q96KK5;Q99878;Q9BTM1	x	x	x
HIST1H2AI;HIST1H2AD;HIST2H2AC;HIST2H2AA3;HIST1H2AH;HIST1H2AJ;H2AFJ	Histone H2A type 1;Histone H2A type 1-D;Histone H2A type 2-C;Histone H2A type 2-A;Histone H2A type 1-H;Histone H2A type 1-J;Histone H2A.J	H2A1_HUMAN;H2A1D_HUMAN;H2A2C_HUMAN;H2A2A_HUMAN;H2A1H_HUMAN;H2A1J_HUMAN;H2AJ_HUMAN	P0C0S8;P20671;Q16777;Q6FI13;Q96KK5;Q99878;Q9BTM1				x	x	x
HIST1H2BJ;HIST1H2BO;HIST1H2BB;HIST2H2BE	Histone H2B type 1-J;Histone H2B type 1-O;Histone H2B type 1-B;Histone H2B type 2-E	H2B1J_HUMAN;H2B1O_HUMAN;H2B1B_HUMAN;H2B2E_HUMAN	P06899;P23527;P33778;Q16778						x
HIST1H2BK;H2BFS;HIST1H2BD;HIST1H2BE;HIST2H2BF;HIST1H2BH;HIST1H2BN;HIST1H2BM;HIST1H2BL	Histone H2B type 1-K;Histone H2B type F-S;Histone H2B type 1-D;Histone H2B type 1-C/E/F/G/I;Histone H2B type 2-F;Histone H2B type 1-H;Histone H2B type 1-N;Histone H2B type 1-M;Histone H2B type 1-L	H2B1K_HUMAN;H2BFS_HUMAN;H2B1D_HUMAN;H2B1C_HUMAN;H2B2F_HUMAN;H2B1H_HUMAN;H2B1N_HUMAN;H2B1M_HUMAN;H2B1L_HUMAN	O60814;P57053;P58876;P62807;Q5QNW6;Q93079;Q99877;Q99879;Q99880				x	x	x
HIST1H2BK;HIST1H2BJ;HIST1H2BO;HIST1H2BB;H2BFS;HIST1H2BD;HIST1H2BE;HIST2H2BE;HIST2H2BF;HIST1H2BH;HIST1H2BN;HIST1H2BM;HIST1H2BL	Histone H2B type 1-K;Histone H2B type 1-J;Histone H2B type 1-O;Histone H2B type 1-B;Histone H2B type F-S;Histone H2B type 1-D;Histone H2B type 1-C/E/F/G/I;Histone H2B type 2-E;Histone H2B type 2-F;Histone H2B type 1-H;Histone H2B type 1-N;Histone H2B type 1-M;Histone H2B type 1-L	H2B1K_HUMAN;H2B1J_HUMAN;H2B1O_HUMAN;H2B1B_HUMAN;H2BFS_HUMAN;H2B1D_HUMAN;H2B1C_HUMAN;H2B2E_HUMAN;H2B2F_HUMAN;H2B1H_HUMAN;H2B1N_HUMAN;H2B1M_HUMAN;H2B1L_HUMAN	O60814;P06899;P23527;P33778;P57053;P58876;P62807;Q16778;Q5QNW6;Q93079;Q99877;Q99879;Q99880	x	x	x
HIST1H3E;H3F3B;HIST3H3;HIST2H3C	Histone H3.1;Histone H3.3;Histone H3.1t;Histone H3.2	H31_HUMAN;H33_HUMAN;H31T_HUMAN;H32_HUMAN	P68431;P84243;Q16695;Q71DI3				x	x	x
HIST1H4D	Histone H4	H4_HUMAN	P62805	x	x	x	x	x	x
HLA-A	HLA class I histocompatibility antigen, A-68 alpha chain	1A68_HUMAN	P01891	x	x	x	x	x	x
HLA-B	HLA class I histocompatibility antigen, B-73 alpha chain	1B73_HUMAN	Q31612	x	x	x
HLA-C	HLA class I histocompatibility antigen, Cw-17 alpha chain	1C17_HUMAN	Q95604	x	x	x	x	x	x
HLA-DRB5	HLA class II histocompatibility antigen, DR beta 5 chain	DRB5_HUMAN	Q30154	x	x	x
HMCN1	Hemicentin-1	HMCN1_HUMAN	Q96RW7				x		x
HNRNPA1	Heterogeneous nuclear ribonucleoprotein A1	ROA1_HUMAN	P09651	x
HNRNPA2B1	Heterogeneous nuclear ribonucleoproteins A2/B1	ROA2_HUMAN	P22626				x	x	x
HNRNPH1	Heterogeneous nuclear ribonucleoprotein H	HNRH1_HUMAN	P31943	x
HNRNPK	Heterogeneous nuclear ribonucleoprotein K	HNRPK_HUMAN	P61978	x
HNRNPU	Heterogeneous nuclear ribonucleoprotein U	HNRPU_HUMAN	Q00839	x	x
HP	Haptoglobin	HPT_HUMAN	P00738	x	x	x	x	x	x
HPR	Haptoglobin-related protein	HPTR_HUMAN	P00739	x	x	x	x	x	x
HPX	Hemopexin	HEMO_HUMAN	P02790	x	x	x	x	x	x
HRG	Histidine-rich glycoprotein	HRG_HUMAN	P04196	x	x	x	x	x	x
HRNR	Hornerin	HORN_HUMAN	Q86YZ3	x	x	x	x	x	x
HSP90AA1	Heat shock protein HSP 90-alpha	HS90A_HUMAN	P07900	x		x
HSP90B1	Endoplasmin	ENPL_HUMAN	P14625	x	x	x	x	x	x
HSPA1A;HSPA1B	Heat shock 70 kDa protein 1A;Heat shock 70 kDa protein 1B	HS71A_HUMAN;HS71B_HUMAN	P0DMV8;P0DMV9	x	x	x	x	x	x
HSPA2	Heat shock-related 70 kDa protein 2	HSP72_HUMAN	P54652				x	x	x
HSPA5	Endoplasmic reticulum chaperone BiP	BIP_HUMAN	P11021	x	x	x	x	x	x
HSPA8	Heat shock cognate 71 kDa protein	HSP7C_HUMAN	P11142	x	x	x	x	x	x
HSPB1	Heat shock protein beta-1	HSPB1_HUMAN	P04792	x	x	x	x	x	x
HSPD1	60 kDa heat shock protein, mitochondrial	CH60_HUMAN	P10809	x	x	x
HSPG2	Basement membrane-specific heparan sulfate proteoglycan core protein	PGBM_HUMAN	P98160				x	x	x
ICAM3	Intercellular adhesion molecule 3	ICAM3_HUMAN	P32942				x	x	x
IDH1	Isocitrate dehydrogenase [NADP] cytoplasmic	IDHC_HUMAN	O75874	x	x	x
IGFALS	Insulin-like growth factor-binding protein complex acid labile subunit	ALS_HUMAN	P35858				x	x	x
IGFBP3	Insulin-like growth factor-binding protein 3	IBP3_HUMAN	P17936				x	x	x
IGHA1	Immunoglobulin heavy constant alpha 1	IGHA1_HUMAN	P01876	x	x	x	x	x	x
IGHA2	Immunoglobulin heavy constant alpha 2	IGHA2_HUMAN	P01877	x	x	x	x	x	x
IGHG1	Immunoglobulin heavy constant gamma 1	IGHG1_HUMAN	P01857	x	x	x	x	x	x
IGHG2	Immunoglobulin heavy constant gamma 2	IGHG2_HUMAN	P01859	x	x	x	x	x	x
IGHG3	Immunoglobulin heavy constant gamma 3	IGHG3_HUMAN	P01860	x	x	x	x	x	x
IGHM	Immunoglobulin heavy constant mu	IGHM_HUMAN	P01871	x	x	x	x	x	x
IGHV3-15	Immunoglobulin heavy variable 3-15	HV315_HUMAN	A0A0B4J1V0	x	x	x
IGHV3-23	Immunoglobulin heavy variable 3-23	HV323_HUMAN	P01764		x	x
IGHV3-35	Ig-like domain-containing protein	A0A0C4DH35_HUMAN	A0A0C4DH35	x	x	x
IGHV3-49	Immunoglobulin heavy variable 3-49	HV349_HUMAN	A0A0A0MS15	x	x	x
IGHV3-7	Immunoglobulin heavy variable 3-7	HV307_HUMAN	P01780	x	x	x	x	x	x
IGHV3-72	Immunoglobulin heavy variable 3-72	HV372_HUMAN	A0A0B4J1Y9	x	x	x
IGHV3-73	Immunoglobulin heavy variable 3-73	HV373_HUMAN	A0A0B4J1V6				x	x	x
IGHV3-74	Immunoglobulin heavy variable 3-74	HV374_HUMAN	A0A0B4J1X5	x	x	x	x	x	x
IGHV3-9;IGHV3-43D	Immunoglobulin heavy variable 3-9;Immunoglobulin heavy variable 3-43D	HV309_HUMAN;HV43D_HUMAN	P01782;P0DP04	x	x	x	x	x	x
IGHV4-61;ENSG00000278082;IGHV4-39;IGHV4-59;IGHV4-34;IGHV4-30-4;IGHV4-38-2	Immunoglobulin heavy variable 4-61;Ig-like domain-containing protein;Immunoglobulin heavy variable 4-39;Immunoglobulin heavy variable 4-59;Immunoglobulin heavy variable 4-34;Immunoglobulin heavy variable 4-30-4;Immunoglobulin heavy variable 4-38-2	HV461_HUMAN;A0A0J9YWU9_HUMAN;HV439_HUMAN;HV459_HUMAN;HV434_HUMAN;HVD34_HUMAN;HVD82_HUMAN	A0A0C4DH41;A0A0J9YWU9;P01824;P01825;P06331;P0DP06;P0DP08	x	x	x
IGHV5-51	Immunoglobulin heavy variable 5-51	HV551_HUMAN	A0A0C4DH38	x	x	x
IGHV6-1	Immunoglobulin heavy variable 6-1	HV601_HUMAN	A0A0B4J1U7	x	x	x	x	x	x
IGKC	Immunoglobulin kappa constant	IGKC_HUMAN	P01834	x	x	x	x	x	x
IGKV1-17	Immunoglobulin kappa variable 1-17	KV117_HUMAN	P01599	x	x	x
IGKV1-8	Immunoglobulin kappa variable 1-8	KV108_HUMAN	A0A0C4DH67				x		x
IGKV3-20	Immunoglobulin kappa variable 3-20	KV320_HUMAN	P01619	x	x	x	x	x	x
IGKV3D-11;IGKV3-11	Immunoglobulin kappa variable 3D-11;Immunoglobulin kappa variable 3-11	KVD11_HUMAN;KV311_HUMAN	A0A0A0MRZ8;P04433	x	x	x	x	x	x
IGKV4-1	Immunoglobulin kappa variable 4-1	KV401_HUMAN	P06312	x	x	x	x	x	x
IGKV6-21	Immunoglobulin kappa variable 6-21	KV621_HUMAN	A0A0C4DH24	x	x	x	x	x	x
IGLC2;IGLC3	Immunoglobulin lambda constant 2;Immunoglobulin lambda constant 3	IGLC2_HUMAN;IGLC3_HUMAN	P0DOY2;P0DOY3				x	x	x
IGLC3	Immunoglobulin lambda constant 3	IGLC3_HUMAN	P0DOY3	x	x	x
IGLL5	Immunoglobulin lambda-like polypeptide 5	IGLL5_HUMAN	B9A064	x	x	x	x	x	x
IGLV1-44	Immunoglobulin lambda variable 1-44	LV144_HUMAN	P01699	x	x	x
IGLV1-47	Immunoglobulin lambda variable 1-47	LV147_HUMAN	P01700				x	x	x
IGLV2-8	Immunoglobulin lambda variable 2-8	LV208_HUMAN	P01709	x	x	x
IGLV3-10	Immunoglobulin lambda variable 3-10	LV310_HUMAN	A0A075B6K4	x	x	x
IGLV3-25	Immunoglobulin lambda variable 3-25	LV325_HUMAN	P01717	x	x	x	x	x	x
IGLV3-9;IGLV3-21	Immunoglobulin lambda variable 3-9;Immunoglobulin lambda variable 3-21	LV39_HUMAN;LV321_HUMAN	A0A075B6K5;P80748	x	x	x	x	x	x
IGLV7-43	Immunoglobulin lambda variable 7-43	LV743_HUMAN	P04211	x	x	x
IGLV7-46	Immunoglobulin lambda variable 7-46	LV746_HUMAN	A0A075B6I9				x	x	x
IGLV8-61	Immunoglobulin lambda variable 8-61	LV861_HUMAN	A0A075B6I0	x	x	x	x	x	x
IGLV9-49	Immunoglobulin lambda variable 9-49	LV949_HUMAN	A0A0B4J1Y8	x	x	x
IL36G	Interleukin-36 gamma	IL36G_HUMAN	Q9NZH8				x	x	x
ILK	Integrin-linked protein kinase	ILK_HUMAN	Q13418	x	x	x
INHBC	Inhibin beta C chain	INHBC_HUMAN	P55103				x	x	x
IQGAP1	Ras GTPase-activating-like protein IQGAP1	IQGA1_HUMAN	P46940	x
ITGA2B	Integrin alpha-IIb	ITA2B_HUMAN	P08514	x	x	x	x	x	x
ITGA6	Integrin alpha-6	ITA6_HUMAN	P23229	x	x	x
ITGAM	Integrin alpha-M	ITAM_HUMAN	P11215				x	x	x
ITGB1	Integrin beta-1	ITB1_HUMAN	P05556	x	x	x	x	x	x
ITGB2	Integrin beta-2	ITB2_HUMAN	P05107	x	x	x	x	x	x
ITGB3	Integrin beta-3	ITB3_HUMAN	P05106	x	x	x	x	x	x
ITIH1	Inter-alpha-trypsin inhibitor heavy chain H1	ITIH1_HUMAN	P19827	x	x	x	x	x	x
ITIH2	Inter-alpha-trypsin inhibitor heavy chain H2	ITIH2_HUMAN	P19823	x	x	x	x	x	x
ITIH3	Inter-alpha-trypsin inhibitor heavy chain H3	ITIH3_HUMAN	Q06033				x	x	x
ITIH4	Inter-alpha-trypsin inhibitor heavy chain H4	ITIH4_HUMAN	Q14624	x	x	x	x	x	x
IVL	Involucrin	INVO_HUMAN	P07476				x
JCHAIN	Immunoglobulin J chain	IGJ_HUMAN	P01591	x	x	x	x	x	x
JUP	Junction plakoglobin	PLAK_HUMAN	P14923	x	x	x	x	x	x
KLK5	Kallikrein-5	KLK5_HUMAN	Q9Y337				x	x
KLK7	Kallikrein-7	KLK7_HUMAN	P49862				x	x	x
KLKB1	Plasma kallikrein	KLKB1_HUMAN	P03952				x	x	x
KNG1	Kininogen-1	KNG1_HUMAN	P01042	x	x	x	x	x	x
KPRP	Keratinocyte proline-rich protein	KPRP_HUMAN	Q5T749	x	x	x	x	x	x
KRT1	Keratin, type II cytoskeletal 1	K2C1_HUMAN	P04264	x	x	x	x	x	x
KRT10	Keratin, type I cytoskeletal 10	K1C10_HUMAN	P13645	x	x	x	x	x	x
KRT13	Keratin, type I cytoskeletal 13	K1C13_HUMAN	P13646				x	x	x
KRT14	Keratin, type I cytoskeletal 14	K1C14_HUMAN	P02533	x	x	x	x	x	x
KRT16	Keratin, type I cytoskeletal 16	K1C16_HUMAN	P08779	x	x	x	x	x	x
KRT17	Keratin, type I cytoskeletal 17	K1C17_HUMAN	Q04695	x	x	x	x	x	x
KRT18	Keratin, type I cytoskeletal 18	K1C18_HUMAN	P05783	x	x		x	x	x
KRT2	Keratin, type II cytoskeletal 2 epidermal	K22E_HUMAN	P35908	x	x	x	x	x	x
KRT23	Keratin, type I cytoskeletal 23	K1C23_HUMAN	Q9C075				x		x
KRT3	Keratin, type II cytoskeletal 3	K2C3_HUMAN	P12035	x	x	x	x	x	x
KRT31	Keratin, type I cuticular Ha1	K1H1_HUMAN	Q15323	x	x	x	x		x
KRT33B	Keratin, type I cuticular Ha3-II	KT33B_HUMAN	Q14525	x		x	x		x
KRT36	Keratin, type I cuticular Ha6	KRT36_HUMAN	O76013			x	x
KRT4	Keratin, type II cytoskeletal 4	K2C4_HUMAN	P19013				x	x	x
KRT5	Keratin, type II cytoskeletal 5	K2C5_HUMAN	P13647	x	x	x	x	x	x
KRT6A	Keratin, type II cytoskeletal 6A	K2C6A_HUMAN	P02538	x	x	x	x	x	x
KRT6B	Keratin, type II cytoskeletal 6B	K2C6B_HUMAN	P04259	x	x	x	x	x	x
KRT6C	Keratin, type II cytoskeletal 6C	K2C6C_HUMAN	P48668				x	x	x
KRT7	Keratin, type II cytoskeletal 7	K2C7_HUMAN	P08729	x	x	x	x	x	x
KRT76	Keratin, type II cytoskeletal 2 oral	K22O_HUMAN	Q01546				x
KRT77	Keratin, type II cytoskeletal 1b	K2C1B_HUMAN	Q7Z794	x	x	x	x	x	x
KRT78	Keratin, type II cytoskeletal 78	K2C78_HUMAN	Q8N1N4	x	x	x	x	x	x
KRT8	Keratin, type II cytoskeletal 8	K2C8_HUMAN	P05787	x	x
KRT80	Keratin, type II cytoskeletal 80	K2C80_HUMAN	Q6KB66	x	x	x	x	x	x
KRT84	Keratin, type II cuticular Hb4	KRT84_HUMAN	Q9NSB2		x	x
KRT85	Keratin, type II cuticular Hb5	KRT85_HUMAN	P78386	x		x	x	x
KRT86	Keratin, type II cuticular Hb6	KRT86_HUMAN	O43790	x	x	x	x	x	x
KRT9	Keratin, type I cytoskeletal 9	K1C9_HUMAN	P35527	x	x	x	x	x	x
KRTAP11-1	Keratin-associated protein 11-1	KR111_HUMAN	Q8IUC1	x		x	x
KRTAP13-2	Keratin-associated protein 13-2	KR132_HUMAN	Q52LG2	x		x	x		x
KRTAP13-4	Keratin-associated protein 13-4	KR134_HUMAN	Q3LI77			x	x
KRTAP2-3;KRTAP2-4	Keratin-associated protein 2-3;Keratin-associated protein 2-4	KRA23_HUMAN;KRA24_HUMAN	P0C7H8;Q9BYR9	x		x
LAMA2	Laminin subunit alpha-2	LAMA2_HUMAN	P24043				x	x	x
LAMB1	Laminin subunit beta-1	LAMB1_HUMAN	P07942				x		x
LAMC1	Laminin subunit gamma-1	LAMC1_HUMAN	P11047				x	x	x
LBP	Lipopolysaccharide-binding protein	LBP_HUMAN	P18428				x	x	x
LCAT	Phosphatidylcholine-sterol acyltransferase	LCAT_HUMAN	P04180				x	x	x
LCE1C;LCE1B	Late cornified envelope protein 1C;Late cornified envelope protein 1B	LCE1C_HUMAN;LCE1B_HUMAN	Q5T751;Q5T7P3				x
LCK	Tyrosine-protein kinase Lck	LCK_HUMAN	P06239				x	x	x
LCN1	Lipocalin-1	LCN1_HUMAN	P31025				x	x	x
LCN2	Neutrophil gelatinase-associated lipocalin	NGAL_HUMAN	P80188						x
LCP1	Plastin-2	PLSL_HUMAN	P13796				x	x	x
LDHA	L-lactate dehydrogenase A chain	LDHA_HUMAN	P00338	x	x	x	x	x	x
LDHB	L-lactate dehydrogenase B chain	LDHB_HUMAN	P07195	x	x	x
LGALS3	Galectin-3	LEG3_HUMAN	P17931				x	x	x
LGALS3BP	Galectin-3-binding protein	LG3BP_HUMAN	Q08380	x	x	x	x	x	x
LGALS7B	Galectin-7	LEG7_HUMAN	P47929	x	x	x	x	x	x
LMNA	Prelamin-A/C	LMNA_HUMAN	P02545				x	x	x
LOC100996750	Uncharacterized protein	A0A140TA64_HUMAN	A0A140TA64			x
LOR	Loricrin	LORI_HUMAN	P23490	x	x	x	x
LPA	Apolipoprotein(a)	APOA_HUMAN	P08519	x	x	x	x	x	x
LRG1	Leucine-rich alpha-2-glycoprotein	A2GL_HUMAN	P02750				x	x	x
LRRC15	Leucine-rich repeat-containing protein 15	LRC15_HUMAN	Q8TF66		x	x
LTBP1	Latent-transforming growth factor beta-binding protein 1	LTBP1_HUMAN	Q14766	x	x	x	x		x
LTF	Lactotransferrin	TRFL_HUMAN	P02788	x	x	x	x	x	x
LUM	Lumican	LUM_HUMAN	P51884				x	x	x
LY6D	Lymphocyte antigen 6D	LY6D_HUMAN	Q14210	x	x	x	x	x	x
LY6G6C	Lymphocyte antigen 6 complex locus protein G6c	LY66C_HUMAN	O95867				x	x	x
LYPD3	Ly6/PLAUR domain-containing protein 3	LYPD3_HUMAN	O95274				x	x	x
LYZ	Lysozyme C	LYSC_HUMAN	P61626	x	x	x	x	x	x
MAN1A1	Mannosyl-oligosaccharide 1,2-alpha-mannosidase IA	MA1A1_HUMAN	P33908				x	x	x
MARCKS	Myristoylated alanine-rich C-kinase substrate	MARCS_HUMAN	P29966				x	x	x
MASP1	Mannan-binding lectin serine protease 1	MASP1_HUMAN	P48740	x	x	x	x	x	x
MASP2	Mannan-binding lectin serine protease 2	MASP2_HUMAN	O00187	x	x	x	x	x	x
MBL2	Mannose-binding protein C	MBL2_HUMAN	P11226				x	x	x
MDH1	Malate dehydrogenase, cytoplasmic	MDHC_HUMAN	P40925				x
MDH2	Malate dehydrogenase, mitochondrial	MDHM_HUMAN	P40926	x			x	x	x
MENT	Protein MENT	MENT_HUMAN	Q9BUN1				x	x	x
MFGE8	Lactadherin	MFGM_HUMAN	Q08431	x	x	x	x	x	x
MIF	Macrophage migration inhibitory factor	MIF_HUMAN	P14174				x
MMP2	72 kDa type IV collagenase	MMP2_HUMAN	P08253				x	x	x
MMP9	Matrix metalloproteinase-9	MMP9_HUMAN	P14780				x		x
MMRN1	Multimerin-1	MMRN1_HUMAN	Q13201	x	x	x	x	x	x
MNDA	Myeloid cell nuclear differentiation antigen	MNDA_HUMAN	P41218						x
MPO	Myeloperoxidase	PERM_HUMAN	P05164				x	x	x
MPP1	55 kDa erythrocyte membrane protein	EM55_HUMAN	Q00013	x	x	x
MSN	Moesin	MOES_HUMAN	P26038	x	x	x	x	x	x
MST1	Hepatocyte growth factor-like protein	HGFL_HUMAN	P26927				x	x	x
MUC16	Mucin-16	MUC16_HUMAN	Q8WXI7				x	x	x
MUC2	Mucin-2	MUC2_HUMAN	Q02817	x	x	x	x	x	x
MUC5AC	Mucin-5AC	MUC5A_HUMAN	P98088				x	x	x
MUC5B	Mucin-5B	MUC5B_HUMAN	Q9HC84	x	x	x	x	x	x
MUC6	Mucin-6	MUC6_HUMAN	Q6W4X9	x	x	x	x	x	x
MYH9	Myosin-9	MYH9_HUMAN	P35579	x	x	x	x	x	x
MYL12B;MYL12A	Myosin regulatory light chain 12B;Myosin regulatory light chain 12A	ML12B_HUMAN;ML12A_HUMAN	O14950;P19105	x	x	x
MYL6	Myosin light polypeptide 6	MYL6_HUMAN	P60660	x	x	x
NCCRP1	F-box only protein 50	FBX50_HUMAN	Q6ZVX7	x	x	x	x	x	x
NEU2	Sialidase-2	NEUR2_HUMAN	Q9Y3R4				x	x	x
NID1	Nidogen-1	NID1_HUMAN	P14543				x	x	x
NME1	Nucleoside diphosphate kinase A	NDKA_HUMAN	P15531				x	x	x
NPM1	Nucleophosmin	NPM_HUMAN	P06748	x
OIT3	Oncoprotein-induced transcript 3 protein	OIT3_HUMAN	Q8WWZ8	x	x	x	x	x	x
ORM1	Alpha-1-acid glycoprotein 1	A1AG1_HUMAN	P02763	x	x	x
P4HB	Protein disulfide-isomerase	PDIA1_HUMAN	P07237	x	x	x
PADI4	Protein-arginine deiminase type-4	PADI4_HUMAN	Q9UM07						x
PAICS	Multifunctional protein ADE2	PUR6_HUMAN	P22234	x	x	x
PARK7	Protein/nucleic acid deglycase DJ-1	PARK7_HUMAN	Q99497				x	x	x
PCBP1	Poly(rC)-binding protein 1	PCBP1_HUMAN	Q15365	x	x	x
PCOLCE	Procollagen C-endopeptidase enhancer 1	PCOC1_HUMAN	Q15113				x	x	x
PCYOX1	Prenylcysteine oxidase 1	PCYOX_HUMAN	Q9UHG3		x		x	x	x
PDCD6IP	Programmed cell death 6-interacting protein	PDC6I_HUMAN	Q8WUM4	x	x	x	x	x	x
PDIA3	Protein disulfide-isomerase A3	PDIA3_HUMAN	P30101	x	x	x	x	x	x
PDLIM1	PDZ and LIM domain protein 1	PDLI1_HUMAN	O00151	x	x	x
PEBP1	Phosphatidylethanolamine-binding protein 1	PEBP1_HUMAN	P30086	x	x	x	x	x	x
PECAM1	Platelet endothelial cell adhesion molecule	PECA1_HUMAN	P16284	x	x	x	x	x	x
PF4	Platelet factor 4	PLF4_HUMAN	P02776	x	x	x	x	x	x
PF4V1	Platelet factor 4 variant	PF4V_HUMAN	P10720				x	x	x
PFN1	Profilin-1	PROF1_HUMAN	P07737	x	x	x	x	x	x
PGK1	Phosphoglycerate kinase 1	PGK1_HUMAN	P00558	x	x	x	x	x	x
PGLYRP2	N-acetylmuramoyl-L-alanine amidase	PGRP2_HUMAN	Q96PD5				x	x	x
PIGR	Polymeric immunoglobulin receptor	PIGR_HUMAN	P01833	x	x	x	x	x	x
PIP	Prolactin-inducible protein	PIP_HUMAN	P12273	x	x	x	x	x	x
PKM	Pyruvate kinase PKM	KPYM_HUMAN	P14618	x	x	x	x	x	x
PKP1	Plakophilin-1	PKP1_HUMAN	Q13835	x		x	x	x	x
PLA2G2A	Phospholipase A2, membrane associated	PA2GA_HUMAN	P14555				x		x
PLA2G7	Platelet-activating factor acetylhydrolase	PAFA_HUMAN	Q13093				x	x	x
PLBD1	Phospholipase B-like 1	PLBL1_HUMAN	Q6P4A8				x	x	x
PLEC	Plectin	PLEC_HUMAN	Q15149	x	x	x	x	x	x
PLG	Plasminogen	PLMN_HUMAN	P00747	x	x	x	x	x	x
PLTP	Phospholipid transfer protein	PLTP_HUMAN	P55058				x	x	x
PLXDC2	Plexin domain-containing protein 2	PXDC2_HUMAN	Q6UX71				x	x	x
PNP	Purine nucleoside phosphorylase	PNPH_HUMAN	P00491				x		x
PODXL	Podocalyxin	PODXL_HUMAN	O00592	x	x	x	x	x	x
POF1B	Protein POF1B	POF1B_HUMAN	Q8WVV4	x		x	x	x	x
PON1	Serum paraoxonase/arylesterase 1	PON1_HUMAN	P27169	x	x	x	x	x	x
PON3	Serum paraoxonase/lactonase 3	PON3_HUMAN	Q15166				x	x	x
PPBP	Platelet basic protein	CXCL7_HUMAN	P02775	x	x	x	x	x	x
PPIA	Peptidyl-prolyl cis-trans isomerase A	PPIA_HUMAN	P62937	x	x	x	x	x	x
PPL	Periplakin	PEPL_HUMAN	O60437				x		x
PRDX1	Peroxiredoxin-1	PRDX1_HUMAN	Q06830	x	x	x	x	x	x
PRDX2	Peroxiredoxin-2	PRDX2_HUMAN	P32119	x	x	x	x	x	x
PRDX4	Peroxiredoxin-4	PRDX4_HUMAN	Q13162	x
PRDX6	Peroxiredoxin-6	PRDX6_HUMAN	P30041	x	x	x
PRG4	Proteoglycan 4	PRG4_HUMAN	Q92954	x	x	x	x	x	x
PROC	Vitamin K-dependent protein C	PROC_HUMAN	P04070				x	x	x
PROS1	Vitamin K-dependent protein S	PROS_HUMAN	P07225	x	x	x	x	x	x
PROZ	Vitamin K-dependent protein Z	PROZ_HUMAN	P22891				x	x	x
PRTN3	Myeloblastin	PRTN3_HUMAN	P24158						x
PSAPL1	Proactivator polypeptide-like 1	SAPL1_HUMAN	Q6NUJ1	x	x	x
PSMA1	Proteasome subunit alpha type-1	PSA1_HUMAN	P25786	x	x	x	x	x	x
PSMA5	Proteasome subunit alpha type-5	PSA5_HUMAN	P28066				x		x
PSMA6	Proteasome subunit alpha type-6	PSA6_HUMAN	P60900	x	x	x	x	x	x
PSMB1	Proteasome subunit beta type-1	PSB1_HUMAN	P20618	x	x	x
PSMB2	Proteasome subunit beta type-2	PSB2_HUMAN	P49721	x	x	x
PSMB5	Proteasome subunit beta type-5	PSB5_HUMAN	P28074	x	x	x
PSMB6	Proteasome subunit beta type-6	PSB6_HUMAN	P28072	x	x	x	x	x	x
PSMB7	Proteasome subunit beta type-7	PSB7_HUMAN	Q99436	x	x	x
PTBP1	Polypyrimidine tract-binding protein 1	PTBP1_HUMAN	P26599	x	x
PTPRC	Receptor-type tyrosine-protein phosphatase C	PTPRC_HUMAN	P08575	x	x	x	x	x	x
PTPRCAP	Protein tyrosine phosphatase receptor type C-associated protein	PTCA_HUMAN	Q14761	x	x	x	x	x	x
PZP	Pregnancy zone protein	PZP_HUMAN	P20742				x	x	x
QSOX1	Sulfhydryl oxidase 1	QSOX1_HUMAN	O00391				x	x	x
RAB11A;RAB11B	Ras-related protein Rab-11A;Ras-related protein Rab-11B	RB11A_HUMAN;RB11B_HUMAN	P62491;Q15907	x	x	x	x	x	x
RAB5C	Ras-related protein Rab-5C	RAB5C_HUMAN	P51148	x	x	x	x	x	x
RAB7A	Ras-related protein Rab-7a	RAB7A_HUMAN	P51149	x	x	x	x		x
RAB8B	Ras-related protein Rab-8B	RAB8B_HUMAN	Q92930	x	x	x
RAC2	Ras-related C3 botulinum toxin substrate 2	RAC2_HUMAN	P15153	x	x	x	x	x	x
RACK1	Receptor of activated protein C kinase 1	RACK1_HUMAN	P63244	x	x
RAP1B	Ras-related protein Rap-1b	RAP1B_HUMAN	P61224	x	x	x	x	x	x
RAP2A;RAP2B;RAP2C	Ras-related protein Rap-2a;Ras-related protein Rap-2b;Ras-related protein Rap-2c	RAP2A_HUMAN;RAP2B_HUMAN;RAP2C_HUMAN	P10114;P61225;Q9Y3L5	x	x	x
RBP4	Retinol-binding protein 4	RET4_HUMAN	P02753				x	x	x
RDX	Radixin	RADI_HUMAN	P35241	x	x	x
RELN	Reelin	RELN_HUMAN	P78509	x	x	x	x	x	x
RETN	Resistin	RETN_HUMAN	Q9HD89				x	x	x
RNASE3	Eosinophil cationic protein	ECP_HUMAN	P12724				x	x	x
RPLP0	60S acidic ribosomal protein P0	RLA0_HUMAN	P05388	x	x	x
RPSA	40S ribosomal protein SA	RSSA_HUMAN	P08865	x
S100A11	Protein S100-A11	S10AB_HUMAN	P31949	x
S100A14	Protein S100-A14	S10AE_HUMAN	Q9HCY8	x	x	x	x		x
S100A7	Protein S100-A7	S10A7_HUMAN	P31151	x	x	x	x	x	x
S100A8	Protein S100-A8	S10A8_HUMAN	P05109	x	x	x	x	x	x
S100A9	Protein S100-A9	S10A9_HUMAN	P06702	x	x	x	x	x	x
SAA1	Serum amyloid A-1 protein	SAA1_HUMAN	P0DJI8				x	x	x
SAA4	Serum amyloid A-4 protein	SAA4_HUMAN	P35542	x	x	x	x	x	x
SBSN	Suprabasin	SBSN_HUMAN	Q6UWP8	x	x	x	x	x	x
SCGB1D2	Secretoglobin family 1D member 2	SG1D2_HUMAN	O95969				x	x	x
SDCBP	Syntenin-1	SDCB1_HUMAN	O00560		x		x	x	x
SDR9C7	Short-chain dehydrogenase/reductase family 9C member 7	DR9C7_HUMAN	Q8NEX9				x	x	x
SELENOP	Selenoprotein P	SEPP1_HUMAN	P49908				x	x	x
SELL	L-selectin	LYAM1_HUMAN	P14151				x	x	x
SELPLG	P-selectin glycoprotein ligand 1	SELPL_HUMAN	Q14242				x	x	x
SEMG1	Semenogelin-1	SEMG1_HUMAN	P04279				x	x	x
SEMG2	Semenogelin-2	SEMG2_HUMAN	Q02383				x	x
SERPINA1	Alpha-1-antitrypsin	A1AT_HUMAN	P01009	x	x	x	x	x	x
SERPINA10	Protein Z-dependent protease inhibitor	ZPI_HUMAN	Q9UK55				x	x	x
SERPINA3	Alpha-1-antichymotrypsin	AACT_HUMAN	P01011	x	x	x	x	x	x
SERPINA4	Kallistatin	KAIN_HUMAN	P29622				x	x	x
SERPINA5	Plasma serine protease inhibitor	IPSP_HUMAN	P05154				x	x	x
SERPINA6	Corticosteroid-binding globulin	CBG_HUMAN	P08185				x	x	x
SERPINA7	Thyroxine-binding globulin	THBG_HUMAN	P05543				x	x	x
SERPINB12	Serpin B12	SPB12_HUMAN	Q96P63	x	x	x	x	x	x
SERPINB3	Serpin B3	SPB3_HUMAN	P29508	x	x	x	x	x	x
SERPINB4	Serpin B4	SPB4_HUMAN	P48594	x	x	x
SERPINB5	Serpin B5	SPB5_HUMAN	P36952				x	x
SERPINC1	Antithrombin-III	ANT3_HUMAN	P01008	x	x	x	x	x	x
SERPIND1	Heparin cofactor 2	HEP2_HUMAN	P05546				x	x	x
SERPINF1	Pigment epithelium-derived factor	PEDF_HUMAN	P36955				x	x	x
SERPINF2	Alpha-2-antiplasmin	A2AP_HUMAN	P08697				x	x	x
SERPING1	Plasma protease C1 inhibitor	IC1_HUMAN	P05155				x	x	x
SFN	14-3-3 protein sigma	1433S_HUMAN	P31947				x	x	x
SHBG	Sex hormone-binding globulin	SHBG_HUMAN	P04278				x	x	x
SLC14A1	Urea transporter 1	UT1_HUMAN	Q13336	x	x	x
SLC2A1	Solute carrier family 2, facilitated glucose transporter member 1	GTR1_HUMAN	P11166	x	x	x
SLC4A1	Band 3 anion transport protein	B3AT_HUMAN	P02730	x	x	x	x	x	x
SLC9A3R1	Na(+)/H(+) exchange regulatory cofactor NHE-RF1	NHRF1_HUMAN	O14745	x	x	x	x	x	x
SLC9A3R2	Na(+)/H(+) exchange regulatory cofactor NHE-RF2	NHRF2_HUMAN	Q15599	x	x	x	x	x	x
SLPI	Antileukoproteinase	SLPI_HUMAN	P03973	x	x	x	x	x	x
SLURP1	Secreted Ly-6/uPAR-related protein 1	SLUR1_HUMAN	P55000				x	x	x
SLURP2	Secreted Ly-6/uPAR domain-containing protein 2	SLUR2_HUMAN	P0DP57	x	x	x	x	x	x
SMR3B	Submaxillary gland androgen-regulated protein 3B	SMR3B_HUMAN	P02814	x	x	x	x	x	x
SNCA	Alpha-synuclein	SYUA_HUMAN	P37840	x	x	x
SPINK5	Serine protease inhibitor Kazal-type 5	ISK5_HUMAN	Q9NQ38				x	x	x
SPN	Leukosialin	LEUK_HUMAN	P16150	x	x	x
SPP2	Secreted phosphoprotein 24	SPP24_HUMAN	Q13103				x	x	x
SPRR1B	Cornifin-B	SPR1B_HUMAN	P22528	x	x	x	x	x	x
SPRR2E;SPRR2B;SPRR2A	Small proline-rich protein 2E;Small proline-rich protein 2B;Small proline-rich protein 2A	SPR2E_HUMAN;SPR2B_HUMAN;SPR2A_HUMAN	P22531;P35325;P35326				x
SPRR2E;SPRR2D;SPRR2B;SPRR2A	Small proline-rich protein 2E;Small proline-rich protein 2D;Small proline-rich protein 2B;Small proline-rich protein 2A	SPR2E_HUMAN;SPR2D_HUMAN;SPR2B_HUMAN;SPR2A_HUMAN	P22531;P22532;P35325;P35326	x	x	x
SPRR2G	Small proline-rich protein 2G	SPR2G_HUMAN	Q9BYE4				x
SPRR3	Small proline-rich protein 3	SPRR3_HUMAN	Q9UBC9				x	x
SPTA1	Spectrin alpha chain, erythrocytic 1	SPTA1_HUMAN	P02549	x	x	x	x		x
SPTAN1	Spectrin alpha chain, non-erythrocytic 1	SPTN1_HUMAN	Q13813	x	x	x
SPTB	Spectrin beta chain, erythrocytic	SPTB1_HUMAN	P11277	x	x	x	x		x
SRC	Proto-oncogene tyrosine-protein kinase Src	SRC_HUMAN	P12931	x	x	x
SRGN	Serglycin	SRGN_HUMAN	P10124				x	x	x
SSC5D	Soluble scavenger receptor cysteine-rich domain-containing protein SSC5D	SRCRL_HUMAN	A1L4H1	x	x	x	x	x	x
SSR4	Translocon-associated protein subunit delta	SSRD_HUMAN	P51571				x		x
STOM	Erythrocyte band 7 integral membrane protein	STOM_HUMAN	P27105	x	x	x	x	x	x
STX7	Syntaxin-7	STX7_HUMAN	O15400	x	x	x	x	x	x
STXBP2	Syntaxin-binding protein 2	STXB2_HUMAN	Q15833	x	x	x
SVEP1	Sushi, von Willebrand factor type A, EGF and pentraxin domain-containing protein 1	SVEP1_HUMAN	Q4LDE5	x	x	x	x	x	x
TAGLN2	Transgelin-2	TAGL2_HUMAN	P37802	x	x	x
TALDO1	Transaldolase	TALDO_HUMAN	P37837	x	x		x	x	x
TCP1	T-complex protein 1 subunit alpha	TCPA_HUMAN	P17987	x	x
TF	Serotransferrin	TRFE_HUMAN	P02787	x	x	x	x	x	x
TFRC	Transferrin receptor protein 1	TFR1_HUMAN	P02786	x	x	x	x	x	x
TGFBI	Transforming growth factor-beta-induced protein ig-h3	BGH3_HUMAN	Q15582				x	x	x
TGM1	Protein-glutamine gamma-glutamyltransferase K	TGM1_HUMAN	P22735	x	x	x	x	x	x
TGM3	Protein-glutamine gamma-glutamyltransferase E	TGM3_HUMAN	Q08188	x	x	x	x	x	x
TGM5	Protein-glutamine gamma-glutamyltransferase 5	TGM5_HUMAN	O43548				x
THBS1	Thrombospondin-1	TSP1_HUMAN	P07996	x	x	x	x	x	x
THBS4	Thrombospondin-4	TSP4_HUMAN	P35443				x	x	x
TKT	Transketolase	TKT_HUMAN	P29401	x	x	x	x	x	x
TLN1	Talin-1	TLN1_HUMAN	Q9Y490	x	x	x
TMOD1	Tropomodulin-1	TMOD1_HUMAN	P28289	x	x	x
TMSB4X	Thymosin beta-4	TYB4_HUMAN	P62328				x	x	x
TNC	Tenascin	TENA_HUMAN	P24821	x	x	x	x	x	x
TPI1	Triosephosphate isomerase	TPIS_HUMAN	P60174	x	x	x	x	x	x
TPM3	Tropomyosin alpha-3 chain	TPM3_HUMAN	P06753	x	x	x	x	x	x
TPM4	Tropomyosin alpha-4 chain	TPM4_HUMAN	P67936	x	x	x
TRAP1	Heat shock protein 75 kDa, mitochondrial	TRAP1_HUMAN	Q12931	x
TREX2	Three prime repair exonuclease 2	TREX2_HUMAN	Q9BQ50				x	x
TTR	Transthyretin	TTHY_HUMAN	P02766	x	x	x	x	x	x
TUBA1B	Tubulin alpha-1B chain	TBA1B_HUMAN	P68363	x	x	x
TUBA1C	Tubulin alpha-1C chain	TBA1C_HUMAN	Q9BQE3	x			x	x	x
TUBA4A	Tubulin alpha-4A chain	TBA4A_HUMAN	P68366	x	x	x	x		x
TUBB	Tubulin beta chain	TBB5_HUMAN	P07437	x	x		x	x	x
TUBB1	Tubulin beta-1 chain	TBB1_HUMAN	Q9H4B7	x	x	x
TXN	Thioredoxin	THIO_HUMAN	P10599	x	x	x	x	x	x
UBA1	Ubiquitin-like modifier-activating enzyme 1	UBA1_HUMAN	P22314	x	x
UBB;UBC;RPS27A;UBA52	Polyubiquitin-B;Polyubiquitin-C;Ubiquitin-40S ribosomal protein S27a;Ubiquitin-60S ribosomal protein L40	UBB_HUMAN;UBC_HUMAN;RS27A_HUMAN;RL40_HUMAN	P0CG47;P0CG48;P62979;P62987	x	x	x	x	x	x
UBE2N;UBE2NL	Ubiquitin-conjugating enzyme E2 N;Putative ubiquitin-conjugating enzyme E2 N-like	UBE2N_HUMAN;UE2NL_HUMAN	P61088;Q5JXB2	x	x	x	x	x	x
VASP	Vasodilator-stimulated phosphoprotein	VASP_HUMAN	P50552						x
VAT1	Synaptic vesicle membrane protein VAT-1 homolog	VAT1_HUMAN	Q99536				x	x	x
VCAM1	Vascular cell adhesion protein 1	VCAM1_HUMAN	P19320				x	x	x
VCAN	Versican core protein	CSPG2_HUMAN	P13611	x	x	x	x	x	x
VCL	Vinculin	VINC_HUMAN	P18206	x	x	x	x	x	x
VCP	Transitional endoplasmic reticulum ATPase	TERA_HUMAN	P55072	x	x	x	x		x
VDAC1	Voltage-dependent anion-selective channel protein 1	VDAC1_HUMAN	P21796	x
VIM	Vimentin	VIME_HUMAN	P08670	x	x	x	x	x	x
VTN	Vitronectin	VTNC_HUMAN	P04004	x	x	x	x	x	x
VWF	von Willebrand factor	VWF_HUMAN	P04275	x	x	x	x	x	x
WDR1	WD repeat-containing protein 1	WDR1_HUMAN	O75083	x	x	x
WFDC12	WAP four-disulfide core domain protein 12	WFD12_HUMAN	Q8WWY7				x	x	x
XP32	Skin-specific protein 32	XP32_HUMAN	Q5T750	x	x	x	x	x	x
YWHAB	14-3-3 protein beta/alpha	1433B_HUMAN	P31946				x	x	x
YWHAE	14-3-3 protein epsilon	1433E_HUMAN	P62258	x	x	x
YWHAG	14-3-3 protein gamma	1433G_HUMAN	P61981	x	x	x
YWHAZ	14-3-3 protein zeta/delta	1433Z_HUMAN	P63104	x	x	x	x	x	x
ZYX	Zyxin	ZYX_HUMAN	Q15942	x	x		x	x	x

## Sheet: Table S2
Table S2 Top 10 enriched GO terms for biological processes after GO analysis with MetaCore software on proteins clusters obtained by hierarchical clustering analysis
Cluster 1	Processes	p-value	FDR
1	humoral immune response	1.76536e-31	5.83452e-28
2	defense response	4.21015e-31	6.95727e-28
3	response to stress	2.03817e-29	2.24538e-26
4	response to external stimulus	4.52264e-28	3.73684e-25
5	biological process involved in interspecies interaction between organisms	1.58369e-26	1.04682e-23
6	response to wounding	2.42334e-26	1.33486e-23
7	response to other organism	9.58242e-26	4.33687e-23
8	response to external biotic stimulus	1.04977e-25	4.33687e-23
9	regulation of body fluid levels	1.18719e-25	4.35962e-23
10	response to biotic stimulus	6.00743e-25	1.98546e-22
Cluster 2	Processes	p-value	FDR
1	cell adhesion	1.01343e-26	4.82595e-23
2	response to stress	9.9055e-21	2.3585e-17
3	response to wounding	7.17247e-18	1.13851e-14
4	blood coagulation	2.74697e-17	2.62985e-14
5	negative regulation of hydrolase activity	2.76129e-17	2.62985e-14
6	coagulation	3.58232e-17	2.84317e-14
7	hemostasis	5.07747e-17	3.45413e-14
8	regulation of biological quality	9.51565e-16	5.66419e-13
9	developmental process	1.64843e-15	8.7146e-13
10	wound healing	1.83952e-15	8.7146e-13
Cluster 3	Processes	p-value	FDR
1	keratinization	1.61043e-13	4.53337e-10
2	epithelial cell differentiation	1.20474e-12	1.69568e-09
3	keratinocyte differentiation	3.15206e-12	2.95768e-09
4	epidermal cell differentiation	4.08766e-10	2.87669e-07
5	intermediate filament organization	1.73096e-09	9.74531e-07
6	nucleosome assembly	2.16069e-09	9.99316e-07
7	epithelium development	2.48498e-09	9.99316e-07
8	intermediate filament cytoskeleton organization	1.19982e-08	4.22188e-06
9	intermediate filament-based process	1.37323e-08	4.29515e-06
10	tissue development	1.90186e-08	5.35372e-06
Cluster 4	Processes	p-value	FDR
1	cytoskeleton organization	6.11473e-17	1.66015e-13
2	supramolecular fiber organization	1.40912e-16	1.91288e-13
3	regulation of actin filament depolymerization	1.44084e-13	1.30396e-10
4	regulation of protein polymerization	2.59852e-13	1.76374e-10
5	negative regulation of actin filament depolymerization	3.82075e-13	2.07467e-10
6	actin filament-based process	9.9171e-13	3.85506e-10
7	negative regulation of protein polymerization	9.93939e-13	3.85506e-10
8	actin cytoskeleton organization	1.32502e-12	4.49677e-10
9	cellular component organization	2.05588e-12	6.20191e-10
10	actin filament capping	6.20222e-12	1.6839e-09
Cluster 5	Processes	p-value	FDR
1	proteolysis	4.46818e-13	1.06343e-09
2	humoral immune response	3.18886e-11	3.15291e-08
3	complement activation	3.97426e-11	3.15291e-08
4	response to stress	1.97589e-10	1.17565e-07
5	regulation of immune system process	3.04508e-10	1.44946e-07
6	defense response to other organism	2.94602e-09	1.16859e-06
7	regulation of immune response	3.88715e-09	1.32163e-06
8	regulation of body fluid levels	7.10362e-09	1.70134e-06
9	response to other organism	7.6622e-09	1.70134e-06
10	complement activation, alternative pathway	7.73876e-09	1.70134e-06
